# Supplementary material for: ﻿A new species related to Pardosaatrata (Araneae, Lycosidae) from Armenia makes the distribution range of the atrata group disjunctive
Source: Zookeys. 2023 Sep 21;1180:225–35. doi: 10.3897/zookeys.1180.111069 (PMC10539913; doi:10.3897/zookeys.1180.111069)
Supplement: XML Treatment for Pardosa armeniaca [file zookeys.1180.111069-treatment1.xml]

<!DOCTYPE tp:taxon-treatment
  PUBLIC "-//TaxonX//DTD Taxonomic Treatment Publishing DTD v0 20100105//EN" "tax-treatment-NSO.dtd">
<tp:taxon-treatment xmlns:tp="http://www.plazi.org/taxpub"><tp:treatment-meta><kwd-group><label>Taxon classification</label><kwd>
              <named-content content-type="kingdom">Animalia</named-content>
            </kwd><kwd>
              <named-content content-type="order">Araneae</named-content>
            </kwd><kwd>
              <named-content content-type="family">Lycosidae</named-content>
            </kwd></kwd-group><mixed-citation publication-type="journal"><person-group><name><surname>Marusik</surname><given-names>Yuri M.</given-names></name></person-group><article-title>﻿A new species related to <italic><tp:taxon-name><tp:taxon-name-part taxon-name-part-type="genus" reg="Pardosa">Pardosa</tp:taxon-name-part><tp:taxon-name-part taxon-name-part-type="species" reg="atrata">atrata</tp:taxon-name-part></tp:taxon-name></italic> (<tp:taxon-name><tp:taxon-name-part taxon-name-part-type="order">Araneae</tp:taxon-name-part></tp:taxon-name>, <tp:taxon-name><tp:taxon-name-part taxon-name-part-type="family">Lycosidae</tp:taxon-name-part></tp:taxon-name>) from Armenia makes the distribution range of the <italic><tp:taxon-name><tp:taxon-name-part taxon-name-part-type="genus" reg="Pardosa"/><tp:taxon-name-part taxon-name-part-type="species" reg="atrata">atrata</tp:taxon-name-part></tp:taxon-name></italic> group disjunctive</article-title><source>Zookeys</source><day>21</day><month>09</month><year>2023</year><volume>1180</volume><fpage>225</fpage><lpage>235</lpage><pub-id pub-id-type="doi">10.3897/zookeys.1180.111069</pub-id></mixed-citation></tp:treatment-meta><tp:nomenclature><label>﻿</label><tp:taxon-name>
            <object-id xmlns:xlink="http://www.w3.org/1999/xlink" content-type="arpha" xlink:type="simple">284535BB-38E3-5B39-9C7B-E68749A70659</object-id>
            <tp:taxon-name-part taxon-name-part-type="genus" reg="Pardosa">Pardosa</tp:taxon-name-part>
            <tp:taxon-name-part taxon-name-part-type="species" reg="armeniaca">armeniaca</tp:taxon-name-part>
            <object-id xmlns:xlink="http://www.w3.org/1999/xlink" content-type="zoobank" xlink:type="simple">https://zoobank.org/B1671366-CB62-4998-9922-C5053BDEAC5C</object-id>
          </tp:taxon-name><tp:taxon-status xmlns:xlink="http://www.w3.org/1999/xlink" xlink:type="simple">sp. nov.</tp:taxon-status><xref ref-type="fig" rid="F1">Figs 1</xref><xref ref-type="fig" rid="F2">, 2</xref><xref ref-type="fig" rid="F3">, 3A, B, E</xref><xref ref-type="fig" rid="F5">, 5A–C</xref><xref ref-type="fig" rid="F6">, 6</xref></tp:nomenclature><tp:treatment-sec sec-type="Types" id="SECID0EMMAC"><title>Types.</title><p><bold><italic>Holotype</italic></bold> ♂ and <bold><italic>paratype</italic></bold> ♀ (<named-content xmlns:xlink="http://www.w3.org/1999/xlink" content-type="dwc:institutional_code" xlink:title="Zoological Museum of Moscow State University" xlink:href="http://grbio.org/institution/zoological-museum-moscow-lomonosov-state-university" xlink:type="simple">ZMMU</named-content>), Armenia, Gegharkunik Prov., Lake Sevan, env. of Tsovagyugh, Dzknaget River mouth, <named-content xmlns:xlink="http://www.w3.org/1999/xlink" content-type="dwc:verbatimCoordinates" xlink:type="simple"><named-content content-type="geo-json" specific-use="{&#34;type&#34;:&#34;Point&#34;,&#34;coordinates&#34;:[44.969667,40.614833]}" id="NCID0EBNAC" xlink:type="simple">40°36'53.4"N, 44°58'10.8"E</named-content></named-content>, 1920 m, bog, 8.05.2021 (Y.M. Marusik).</p></tp:treatment-sec><tp:treatment-sec sec-type="etymology" id="SECID0EGNAC"><title>Etymology.</title><p>The species name is derived from the terra typica.</p></tp:treatment-sec><tp:treatment-sec sec-type="diagnosis" id="SECID0ELNAC"><title>Diagnosis.</title><p>The male of the new species differs from those of other species of the <italic><tp:taxon-name><tp:taxon-name-part taxon-name-part-type="genus" reg="Pardosa"/><tp:taxon-name-part taxon-name-part-type="species" reg="atrata">atrata</tp:taxon-name-part></tp:taxon-name></italic>-group in having longer anterior arm of the tegular apophysis (cf. Fig. <xref ref-type="fig" rid="F3">3E, F, G</xref>), relatively longer and more abrupt terminal apophysis directed antero retrolaterally (vs directed almost anteriorly) and different shape of the conductor (cf. Figs <xref ref-type="fig" rid="F2">2C, D</xref>, <xref ref-type="fig" rid="F3">3A, B</xref>). The female of <italic><tp:taxon-name><tp:taxon-name-part taxon-name-part-type="genus" reg="Pardosa">P.</tp:taxon-name-part><tp:taxon-name-part taxon-name-part-type="species" reg="armeniaca">armeniaca</tp:taxon-name-part></tp:taxon-name></italic> sp. nov. is very similar to that of <italic><tp:taxon-name><tp:taxon-name-part taxon-name-part-type="genus" reg="Pardosa">P.</tp:taxon-name-part><tp:taxon-name-part taxon-name-part-type="species" reg="atrata">atrata</tp:taxon-name-part></tp:taxon-name></italic> but differs in having relatively short, straight, and almost parallel receptacles (vs longer, converging, and roundly bent; cf. Figs <xref ref-type="fig" rid="F4">4F, I</xref>, <xref ref-type="fig" rid="F5">5B, C</xref>).</p><p><bold>Male.</bold> Total length 7.5. Carapace 4.1 long, 2.85 wide. Dark coloured. Carapace dark brown, with thin, light-brown median stripe divided by dark median line, with partly broken submarginal light stripe thinner than dark marginal stripe; cephalic light spot absent. Sternum black. Abdomen almost uniformly dark brown. Legs lacking annulation, coxae–tibiae dark brown, metatarsi and tarsi brown.</p><p>Leg lengths:</p><table-wrap id="T1" position="float" orientation="portrait"><table id="TID0EEVAE" rules="all"><tbody><tr><th rowspan="1" colspan="1"/><th rowspan="1" colspan="1">Fe</th><th rowspan="1" colspan="1">Pt</th><th rowspan="1" colspan="1">Ti</th><th rowspan="1" colspan="1">Mt</th><th rowspan="1" colspan="1">Ta</th><th rowspan="1" colspan="1">Total</th></tr><tr><td rowspan="1" colspan="1">Palp</td><td rowspan="1" colspan="1">1.5</td><td rowspan="1" colspan="1">0.7</td><td rowspan="1" colspan="1">0.66</td><td rowspan="1" colspan="1">—</td><td rowspan="1" colspan="1">1.36</td><td rowspan="1" colspan="1">4.22</td></tr><tr><td rowspan="1" colspan="1">I</td><td rowspan="1" colspan="1">2.5</td><td rowspan="1" colspan="1">1.26</td><td rowspan="1" colspan="1">2.0</td><td rowspan="1" colspan="1">2.1</td><td rowspan="1" colspan="1">1. 5</td><td rowspan="1" colspan="1">7.86</td></tr><tr><td rowspan="1" colspan="1">II</td><td rowspan="1" colspan="1">2.46</td><td rowspan="1" colspan="1">1.2</td><td rowspan="1" colspan="1">1.9</td><td rowspan="1" colspan="1">2.1</td><td rowspan="1" colspan="1">1. 5</td><td rowspan="1" colspan="1">7.66</td></tr><tr><td rowspan="1" colspan="1">III</td><td rowspan="1" colspan="1">2. 5</td><td rowspan="1" colspan="1">1.6</td><td rowspan="1" colspan="1">1.86</td><td rowspan="1" colspan="1">2.4</td><td rowspan="1" colspan="1">1.5</td><td rowspan="1" colspan="1">7.36</td></tr><tr><td rowspan="1" colspan="1">IV</td><td rowspan="1" colspan="1">3.06</td><td rowspan="1" colspan="1">1.3</td><td rowspan="1" colspan="1">2.56</td><td rowspan="1" colspan="1">3.7</td><td rowspan="1" colspan="1">2.0</td><td rowspan="1" colspan="1">12.62</td></tr></tbody></table></table-wrap><p>Palp as in Figs <xref ref-type="fig" rid="F1">1C, D</xref>, <xref ref-type="fig" rid="F2">2</xref>, <xref ref-type="fig" rid="F3">3A, B, E</xref>; dark brown with light retrolateral stripe on femur; femur 2.7 times longer than wide; patella 1.3 times longer than wide, tibia almost as wide as long; cymbium as long as femur (in lateral view), tip with 1 claw; bulb 1.3 times longer than wide, tegular apophysis (<italic>Tg</italic>) large, with long anterior arm, ca. as long as palea; terminal apophysis (<italic>Ta</italic>) claw-like (in lateral view) and stump-like in anterior view; conductor (<italic>Co</italic>) massive with rounded notch on tip; embolus (<italic>Em</italic>) straight in ventral view, roundly bent in anterior; tip not modified.</p><fig id="F1" position="float" orientation="portrait"><object-id xmlns:xlink="http://www.w3.org/1999/xlink" content-type="doi" xlink:type="simple">10.3897/zookeys.1180.111069.figure1</object-id><object-id xmlns:xlink="http://www.w3.org/1999/xlink" content-type="arpha" xlink:type="simple">CCB71AA8-727C-58B8-B75D-99BDAB7D7D00</object-id><label>Figure 1.</label><caption><p><italic><tp:taxon-name><tp:taxon-name-part taxon-name-part-type="genus" reg="Pardosa">Pardosa</tp:taxon-name-part><tp:taxon-name-part taxon-name-part-type="species" reg="armeniaca">armeniaca</tp:taxon-name-part></tp:taxon-name></italic> sp. nov. <bold>A</bold> paratype female <bold>B–D</bold> holotype male <bold>A, B</bold> habitus, dorsal <bold>C</bold> whole palp, retrolateral <bold>D</bold> terminal part of palp, ventral. Scale bars: 0.2 mm, if not otherwise indicated.</p></caption><graphic xmlns:xlink="http://www.w3.org/1999/xlink" xlink:href="zookeys-1180-225_article-111069__-g001.jpg" position="float" orientation="portrait" xlink:type="simple" id="oo_909965.jpg"><uri content-type="original_file" xlink:type="simple">https://binary.pensoft.net/fig/909965</uri></graphic></fig><fig id="F2" position="float" orientation="portrait"><object-id xmlns:xlink="http://www.w3.org/1999/xlink" content-type="doi" xlink:type="simple">10.3897/zookeys.1180.111069.figure2</object-id><object-id xmlns:xlink="http://www.w3.org/1999/xlink" content-type="arpha" xlink:type="simple">ADDA7B28-3D00-53BC-BD3D-BCCDEA53173D</object-id><label>Figure 2.</label><caption><p>Bulb of <italic><tp:taxon-name><tp:taxon-name-part taxon-name-part-type="genus" reg="Pardosa">Pardosa</tp:taxon-name-part><tp:taxon-name-part taxon-name-part-type="species" reg="armeniaca">armeniaca</tp:taxon-name-part></tp:taxon-name></italic> sp. nov. <bold>A</bold> ventral <bold>B</bold> retro-ventral <bold>C</bold> anterior <bold>D</bold> embolic division, ventral. Abbreviations: <italic>Co</italic> – conductor, <italic>Em</italic> – embolus, <italic>Ta</italic> – terminal apophysis, <italic>Tg</italic> – tegular apophysis. Scale bars: 0.2 mm.</p></caption><graphic xmlns:xlink="http://www.w3.org/1999/xlink" xlink:href="zookeys-1180-225_article-111069__-g002.jpg" position="float" orientation="portrait" xlink:type="simple" id="oo_909966.jpg"><uri content-type="original_file" xlink:type="simple">https://binary.pensoft.net/fig/909966</uri></graphic></fig><fig id="F3" position="float" orientation="portrait"><object-id xmlns:xlink="http://www.w3.org/1999/xlink" content-type="doi" xlink:type="simple">10.3897/zookeys.1180.111069.figure3</object-id><object-id xmlns:xlink="http://www.w3.org/1999/xlink" content-type="arpha" xlink:type="simple">BED4C419-C31D-5454-A3E2-1189EDAE0832</object-id><label>Figure 3.</label><caption><p>Embolic division (<bold>A–D</bold>) and tegular apophysis (<bold>E–G</bold>) of <italic><tp:taxon-name><tp:taxon-name-part taxon-name-part-type="genus" reg="Pardosa">Pardosa</tp:taxon-name-part><tp:taxon-name-part taxon-name-part-type="species" reg="armeniaca">armeniaca</tp:taxon-name-part></tp:taxon-name></italic> sp. nov. (<bold>A, B, E</bold>), <italic><tp:taxon-name><tp:taxon-name-part taxon-name-part-type="genus" reg="Pardosa">P.</tp:taxon-name-part><tp:taxon-name-part taxon-name-part-type="species" reg="atrata">atrata</tp:taxon-name-part></tp:taxon-name></italic> (<bold>C, F</bold> from Polar Ural) and <italic><tp:taxon-name><tp:taxon-name-part taxon-name-part-type="genus" reg="Pardosa">P.</tp:taxon-name-part><tp:taxon-name-part taxon-name-part-type="species" reg="fuscula">fuscula</tp:taxon-name-part></tp:taxon-name></italic> (<bold>D, G</bold> from Washington State). <bold>A, C–G</bold> ventral <bold>B</bold> anterior. Abbreviations: <italic>Co</italic> – conductor, <italic>Em</italic> – embolus, <italic>Te</italic> – terminal apophysis. Scale bars: 0.2 mm.</p></caption><graphic xmlns:xlink="http://www.w3.org/1999/xlink" xlink:href="zookeys-1180-225_article-111069__-g003.jpg" position="float" orientation="portrait" xlink:type="simple" id="oo_909967.jpg"><uri content-type="original_file" xlink:type="simple">https://binary.pensoft.net/fig/909967</uri></graphic></fig><p><bold>Female.</bold> Total length 8.0. Carapace 4.1 long, 3.15 wide. Colouration as in male, with wider submarginal stripes as wide as marginal stripes. Legs and leg segment length as shown in table below. Femur I with 2 prolateral spines, femur II with 1; tibiae I–IV with 3 pairs of ventral spines including apical; metatarsus I with 3 pairs of ventral spines including apical.</p><p>Leg lengths:</p><table-wrap id="T2" position="float" orientation="portrait"><table id="TID0EF4AE" rules="all"><tbody><tr><td rowspan="1" colspan="1"/><td rowspan="1" colspan="1">
                    <bold>Fe</bold>
                  </td><td rowspan="1" colspan="1">
                    <bold>Pt</bold>
                  </td><td rowspan="1" colspan="1">
                    <bold>Ti</bold>
                  </td><td rowspan="1" colspan="1">
                    <bold>Mt</bold>
                  </td><td rowspan="1" colspan="1">
                    <bold>Ta</bold>
                  </td><td rowspan="1" colspan="1">
                    <bold>Total</bold>
                  </td></tr><tr><td rowspan="1" colspan="1">I</td><td rowspan="1" colspan="1">2.5</td><td rowspan="1" colspan="1">1.26</td><td rowspan="1" colspan="1">1.96</td><td rowspan="1" colspan="1">2.0</td><td rowspan="1" colspan="1">1.36</td><td rowspan="1" colspan="1">9.08</td></tr><tr><td rowspan="1" colspan="1">II</td><td rowspan="1" colspan="1">2.5</td><td rowspan="1" colspan="1">1.26</td><td rowspan="1" colspan="1">1.8</td><td rowspan="1" colspan="1">2.0</td><td rowspan="1" colspan="1">1.36</td><td rowspan="1" colspan="1">8.92</td></tr><tr><td rowspan="1" colspan="1">III</td><td rowspan="1" colspan="1">2.5</td><td rowspan="1" colspan="1">1.2</td><td rowspan="1" colspan="1">1.86</td><td rowspan="1" colspan="1">2.26</td><td rowspan="1" colspan="1">1.4</td><td rowspan="1" colspan="1">9.22</td></tr><tr><td rowspan="1" colspan="1">IV</td><td rowspan="1" colspan="1">3.26</td><td rowspan="1" colspan="1">1.3</td><td rowspan="1" colspan="1">2.5</td><td rowspan="1" colspan="1">3.76</td><td rowspan="1" colspan="1">1.9</td><td rowspan="1" colspan="1">12.72</td></tr></tbody></table></table-wrap><p>Epigyne as in Fig. <xref ref-type="fig" rid="F5">5A–C</xref>; epigynal plate ca. 1.3 times wider than long; fovea trapezoidal; ca. 2 times wider than long; septum as long as fovea wide, rounded margin of septal base absent; septal wings (<italic>Sw</italic>) small, ca. halflength of septal stem (<italic>Ss</italic>). Receptacles (<italic>Re</italic>) long (&gt;10 times longer than wide) and straight, almost parallel to axis of epigyne, anterior part slightly widened.</p></tp:treatment-sec><tp:treatment-sec><!--Section generated to contain objects referenced in tp:taxon-treatment.--><fig id="F5" position="float" orientation="portrait"><object-id xmlns:xlink="http://www.w3.org/1999/xlink" content-type="doi" xlink:type="simple">10.3897/zookeys.1180.111069.figure5</object-id><object-id xmlns:xlink="http://www.w3.org/1999/xlink" content-type="arpha" xlink:type="simple">93E43651-C81A-5916-BDB0-5597D8EF7678</object-id><label>Figure 5.</label><caption><p>Embolic division and epigyne in <italic><tp:taxon-name><tp:taxon-name-part taxon-name-part-type="genus" reg="Pardosa">Pardosa</tp:taxon-name-part><tp:taxon-name-part taxon-name-part-type="species" reg="atrata">atrata</tp:taxon-name-part></tp:taxon-name></italic> and <italic><tp:taxon-name><tp:taxon-name-part taxon-name-part-type="genus" reg="Pardosa">P.</tp:taxon-name-part><tp:taxon-name-part taxon-name-part-type="species" reg="fuscula">fuscula</tp:taxon-name-part></tp:taxon-name></italic><bold>A, B</bold><italic><tp:taxon-name><tp:taxon-name-part taxon-name-part-type="genus" reg="Pardosa">P.</tp:taxon-name-part><tp:taxon-name-part taxon-name-part-type="species" reg="atrata">atrata</tp:taxon-name-part></tp:taxon-name></italic> from Oulu <bold>C, D</bold><italic><tp:taxon-name><tp:taxon-name-part taxon-name-part-type="genus" reg="Pardosa">P.</tp:taxon-name-part><tp:taxon-name-part taxon-name-part-type="species" reg="fuscula">fuscula</tp:taxon-name-part></tp:taxon-name></italic> from Washington State <bold>A, C</bold> embolic division, ventral <bold>B, D</bold> epigyne, ventral. Abbreviations: <italic>Co</italic> – conductor, <italic>Em</italic> – embolus, <italic>Te</italic> – terminal apophysis. Scale bars: 0.1 mm.</p></caption><graphic xmlns:xlink="http://www.w3.org/1999/xlink" xlink:href="zookeys-1180-225_article-111069__-g005.jpg" position="float" orientation="portrait" xlink:type="simple" id="oo_909969.jpg"><uri content-type="original_file" xlink:type="simple">https://binary.pensoft.net/fig/909969</uri></graphic></fig><fig id="F6" position="float" orientation="portrait"><object-id xmlns:xlink="http://www.w3.org/1999/xlink" content-type="doi" xlink:type="simple">10.3897/zookeys.1180.111069.figure6</object-id><object-id xmlns:xlink="http://www.w3.org/1999/xlink" content-type="arpha" xlink:type="simple">0B49F6EB-6989-5657-A9A3-2C8F4D197F4A</object-id><label>Figure 6.</label><caption><p>Distribution map with records of <italic><tp:taxon-name><tp:taxon-name-part taxon-name-part-type="genus" reg="Pardosa">Pardosa</tp:taxon-name-part><tp:taxon-name-part taxon-name-part-type="species" reg="armeniaca">armeniaca</tp:taxon-name-part></tp:taxon-name></italic> sp. nov. (red square), <italic><tp:taxon-name><tp:taxon-name-part taxon-name-part-type="genus" reg="Pardosa">P.</tp:taxon-name-part><tp:taxon-name-part taxon-name-part-type="species" reg="atrata">atrata</tp:taxon-name-part></tp:taxon-name></italic> (blue dot), <italic><tp:taxon-name><tp:taxon-name-part taxon-name-part-type="genus" reg="Pardosa">P.</tp:taxon-name-part><tp:taxon-name-part taxon-name-part-type="species" reg="fuscula">fuscula</tp:taxon-name-part></tp:taxon-name></italic> (grey diamond), the type locality of <italic><tp:taxon-name><tp:taxon-name-part taxon-name-part-type="genus" reg="Pardosa">P.</tp:taxon-name-part><tp:taxon-name-part taxon-name-part-type="species" reg="narymica">narymica</tp:taxon-name-part></tp:taxon-name></italic> (blue triangle), doubtful records of <italic><tp:taxon-name><tp:taxon-name-part taxon-name-part-type="genus" reg="Pardosa">P.</tp:taxon-name-part><tp:taxon-name-part taxon-name-part-type="species" reg="atrata">atrata</tp:taxon-name-part></tp:taxon-name></italic> (question mark), and Chinese records of <italic><tp:taxon-name><tp:taxon-name-part taxon-name-part-type="genus" reg="Pardosa">P.</tp:taxon-name-part><tp:taxon-name-part taxon-name-part-type="species" reg="atrata">atrata</tp:taxon-name-part></tp:taxon-name></italic> that may belong to other species (pink dots).</p></caption><graphic xmlns:xlink="http://www.w3.org/1999/xlink" xlink:href="zookeys-1180-225_article-111069__-g006.jpg" position="float" orientation="portrait" xlink:type="simple" id="oo_909970.jpg"><uri content-type="original_file" xlink:type="simple">https://binary.pensoft.net/fig/909970</uri></graphic></fig><fig id="F4" position="float" orientation="portrait"><object-id xmlns:xlink="http://www.w3.org/1999/xlink" content-type="doi" xlink:type="simple">10.3897/zookeys.1180.111069.figure4</object-id><object-id xmlns:xlink="http://www.w3.org/1999/xlink" content-type="arpha" xlink:type="simple">0D88EFD6-3DEF-5DBE-B942-946AD55EA38E</object-id><label>Figure 4.</label><caption><p>Epigyne of <italic><tp:taxon-name><tp:taxon-name-part taxon-name-part-type="genus" reg="Pardosa">Pardosa</tp:taxon-name-part><tp:taxon-name-part taxon-name-part-type="species" reg="armeniaca">armeniaca</tp:taxon-name-part></tp:taxon-name></italic> sp. nov., <italic><tp:taxon-name><tp:taxon-name-part taxon-name-part-type="genus" reg="Pardosa">P.</tp:taxon-name-part><tp:taxon-name-part taxon-name-part-type="species" reg="atrata">atrata</tp:taxon-name-part></tp:taxon-name></italic>, and <italic><tp:taxon-name><tp:taxon-name-part taxon-name-part-type="genus" reg="Pardosa">P.</tp:taxon-name-part><tp:taxon-name-part taxon-name-part-type="species" reg="fuscula">fuscula</tp:taxon-name-part></tp:taxon-name></italic><bold>A–C</bold><italic><tp:taxon-name><tp:taxon-name-part taxon-name-part-type="genus" reg="Pardosa">P.</tp:taxon-name-part><tp:taxon-name-part taxon-name-part-type="species" reg="armeniaca">armeniaca</tp:taxon-name-part></tp:taxon-name></italic> sp. nov. <bold>D–F</bold><italic><tp:taxon-name><tp:taxon-name-part taxon-name-part-type="genus" reg="Pardosa">P.</tp:taxon-name-part><tp:taxon-name-part taxon-name-part-type="species" reg="atrata">atrata</tp:taxon-name-part></tp:taxon-name></italic><bold>G–I</bold><italic><tp:taxon-name><tp:taxon-name-part taxon-name-part-type="genus" reg="Pardosa">P.</tp:taxon-name-part><tp:taxon-name-part taxon-name-part-type="species" reg="fuscula">fuscula</tp:taxon-name-part></tp:taxon-name></italic><bold>A, B, D, E, G, H</bold> ventral <bold>C, F, I</bold> dorsal <bold>D</bold> from Utsjoki, Finland <bold>E</bold> from Yamalo Nenets Okrug, Russia <bold>G, H</bold> from Washington State. Abbreviations: <italic>Bm</italic> – rounded margin of septal base, <italic>Re</italic> – receptacle, Sb – septal base, <italic>Ss</italic> – septal stem, <italic>Sw</italic> – septal wing. Scale bars: 0.2 mm.</p></caption><graphic xmlns:xlink="http://www.w3.org/1999/xlink" xlink:href="zookeys-1180-225_article-111069__-g004.jpg" position="float" orientation="portrait" xlink:type="simple" id="oo_909968.jpg"><uri content-type="original_file" xlink:type="simple">https://binary.pensoft.net/fig/909968</uri></graphic></fig></tp:treatment-sec></tp:taxon-treatment>
