# Supplementary material for: ﻿A new species related to Pardosaatrata (Araneae, Lycosidae) from Armenia makes the distribution range of the atrata group disjunctive
Source: Zookeys. 2023 Sep 21;1180:225–35. doi: 10.3897/zookeys.1180.111069 (PMC10539913; doi:10.3897/zookeys.1180.111069)
Supplement: XML Treatment for Pardosa atrata [file zookeys.1180.111069-treatment2.xml]

<!DOCTYPE tp:taxon-treatment
  PUBLIC "-//TaxonX//DTD Taxonomic Treatment Publishing DTD v0 20100105//EN" "tax-treatment-NSO.dtd">
<tp:taxon-treatment xmlns:tp="http://www.plazi.org/taxpub"><tp:treatment-meta><kwd-group><label>Taxon classification</label><kwd>
              <named-content content-type="kingdom">Animalia</named-content>
            </kwd><kwd>
              <named-content content-type="order">Araneae</named-content>
            </kwd><kwd>
              <named-content content-type="family">Lycosidae</named-content>
            </kwd></kwd-group><mixed-citation publication-type="journal"><person-group><name><surname>Marusik</surname><given-names>Yuri M.</given-names></name></person-group><article-title>﻿A new species related to <italic><tp:taxon-name><tp:taxon-name-part taxon-name-part-type="genus" reg="Pardosa">Pardosa</tp:taxon-name-part><tp:taxon-name-part taxon-name-part-type="species" reg="atrata">atrata</tp:taxon-name-part></tp:taxon-name></italic> (<tp:taxon-name><tp:taxon-name-part taxon-name-part-type="order">Araneae</tp:taxon-name-part></tp:taxon-name>, <tp:taxon-name><tp:taxon-name-part taxon-name-part-type="family">Lycosidae</tp:taxon-name-part></tp:taxon-name>) from Armenia makes the distribution range of the <italic><tp:taxon-name><tp:taxon-name-part taxon-name-part-type="genus" reg="Pardosa"/><tp:taxon-name-part taxon-name-part-type="species" reg="atrata">atrata</tp:taxon-name-part></tp:taxon-name></italic> group disjunctive</article-title><source>Zookeys</source><day>21</day><month>09</month><year>2023</year><volume>1180</volume><fpage>225</fpage><lpage>235</lpage><pub-id pub-id-type="doi">10.3897/zookeys.1180.111069</pub-id></mixed-citation></tp:treatment-meta><tp:nomenclature><label>﻿</label><tp:taxon-name>
            <object-id xmlns:xlink="http://www.w3.org/1999/xlink" content-type="arpha" xlink:type="simple">21457E8E-FE4E-5A32-8D19-0579B3C23302</object-id>
            <tp:taxon-name-part taxon-name-part-type="genus" reg="Pardosa">Pardosa</tp:taxon-name-part>
            <tp:taxon-name-part taxon-name-part-type="species" reg="atrata">atrata</tp:taxon-name-part>
          </tp:taxon-name><tp:taxon-authority>Thorell, 1873</tp:taxon-authority><xref ref-type="fig" rid="F3">Figs 3C, F</xref><xref ref-type="fig" rid="F4">, 4A, B</xref><xref ref-type="fig" rid="F5">, 5D–F</xref><xref ref-type="fig" rid="F6">, 6</xref><tp:nomenclature-citation-list><tp:nomenclature-citation><tp:taxon-name>
                <tp:taxon-name-part taxon-name-part-type="genus" reg="Lycosa">Lycosa</tp:taxon-name-part>
                <tp:taxon-name-part taxon-name-part-type="species" reg="lapponica">lapponica</tp:taxon-name-part>
              </tp:taxon-name><comment>Thorell, 1872: 273 (♀, not ♂).</comment></tp:nomenclature-citation><tp:nomenclature-citation><tp:taxon-name>
                <tp:taxon-name-part taxon-name-part-type="genus" reg="Lycosa">Lycosa</tp:taxon-name-part>
                <tp:taxon-name-part taxon-name-part-type="species" reg="atrata">atrata</tp:taxon-name-part>
              </tp:taxon-name><comment>Thorell, 1873: 576 (♂♀).</comment></tp:nomenclature-citation><tp:nomenclature-citation><tp:taxon-name>
                <tp:taxon-name-part taxon-name-part-type="genus" reg="Lycosa">Lycosa</tp:taxon-name-part>
                <tp:taxon-name-part taxon-name-part-type="species" reg="camtschadalica">camtschadalica</tp:taxon-name-part>
              </tp:taxon-name><comment>Kulczyński, 1885: 52, pl. 11 fig. 31 (♂♀).</comment></tp:nomenclature-citation><tp:nomenclature-citation><tp:taxon-name>
                <tp:taxon-name-part taxon-name-part-type="genus" reg="Lycosa">Lycosa</tp:taxon-name-part>
                <tp:taxon-name-part taxon-name-part-type="species" reg="atrata">atrata</tp:taxon-name-part>
              </tp:taxon-name><comment>: <xref ref-type="bibr" rid="B9">Kulczyński 1926</xref>: 36 (synonymized <tp:taxon-name><tp:taxon-name-part taxon-name-part-type="genus" reg="Lycosa">L.</tp:taxon-name-part><tp:taxon-name-part taxon-name-part-type="species" reg="camtschadalica">camtschadalica</tp:taxon-name-part></tp:taxon-name>).</comment></tp:nomenclature-citation><tp:nomenclature-citation><tp:taxon-name>
                <tp:taxon-name-part taxon-name-part-type="genus" reg="Lycosa">Lycosa</tp:taxon-name-part>
                <tp:taxon-name-part taxon-name-part-type="species" reg="atrata">atrata</tp:taxon-name-part>
              </tp:taxon-name><comment>: <xref ref-type="bibr" rid="B7">Holm 1947</xref>: 35, fig. 3b, pl. 6 figs 70, 71, pl. 10 fig. 44 (♂♀).</comment></tp:nomenclature-citation><tp:nomenclature-citation><tp:taxon-name>
                <tp:taxon-name-part taxon-name-part-type="genus" reg="Pardosa">Pardosa</tp:taxon-name-part>
                <tp:taxon-name-part taxon-name-part-type="species" reg="narymica">narymica</tp:taxon-name-part>
              </tp:taxon-name><comment>Savelyeva, 1972: 460, fig. 1д, б–в (♂♀), syn. nov.</comment></tp:nomenclature-citation><tp:nomenclature-citation><tp:taxon-name>
                <tp:taxon-name-part taxon-name-part-type="genus" reg="Pardosa">Pardosa</tp:taxon-name-part>
                <tp:taxon-name-part taxon-name-part-type="species" reg="atrata">atrata</tp:taxon-name-part>
              </tp:taxon-name><comment>: <xref ref-type="bibr" rid="B1">Almquist 2005</xref>: 211, fig. 210a–f (♂♀).</comment></tp:nomenclature-citation><tp:nomenclature-citation><tp:taxon-name>
                <tp:taxon-name-part taxon-name-part-type="genus" reg="Pardosa"/>
                <tp:taxon-name-part taxon-name-part-type="species" reg="atrata"/>
              </tp:taxon-name><comment>For complete list of taxonomic references see <xref ref-type="bibr" rid="B18">WSC (2023)</xref>. </comment></tp:nomenclature-citation></tp:nomenclature-citation-list></tp:nomenclature><tp:treatment-sec sec-type="material" id="SECID0EATAE"><title>Material examined.</title><p>Norway: 10♂♀ (<named-content xmlns:xlink="http://www.w3.org/1999/xlink" content-type="dwc:institutional_code" xlink:title="Zoological Museum, University of Turku" xlink:href="http://grbio.org/institution/university-turku" xlink:type="simple">ZMUT</named-content>), Finnmark, Varangerbotn, palsa bog, 19.06–20.09.1972 (S. Koponen). Finland: 1♂ (<named-content xmlns:xlink="http://www.w3.org/1999/xlink" content-type="dwc:institutional_code" xlink:title="Zoological Museum, University of Turku" xlink:href="http://grbio.org/institution/university-turku" xlink:type="simple">ZMUT</named-content>), Utsjoki, Karigasniemi, ca. <named-content xmlns:xlink="http://www.w3.org/1999/xlink" content-type="dwc:verbatimCoordinates" xlink:type="simple"><named-content content-type="geo-json" specific-use="{&#34;type&#34;:&#34;Point&#34;,&#34;coordinates&#34;:[25.850000,69.400000]}" id="NCID0ERTAE" xlink:type="simple">69°24'N, 25°51'E</named-content></named-content>, 1–15.07.2004 (S. Koponen); 23♂♀ (<named-content xmlns:xlink="http://www.w3.org/1999/xlink" content-type="dwc:institutional_code" xlink:title="Zoological Museum, University of Turku" xlink:href="http://grbio.org/institution/university-turku" xlink:type="simple">ZMUT</named-content>), Pöytyä, Kontolanrahka, <named-content xmlns:xlink="http://www.w3.org/1999/xlink" content-type="dwc:verbatimCoordinates" xlink:type="simple"><named-content content-type="geo-json" specific-use="{&#34;type&#34;:&#34;Point&#34;,&#34;coordinates&#34;:[22.600000,60.716667]}" id="NCID0E4TAE" xlink:type="simple">60°43'N, 22°36'E</named-content></named-content>, 22.05–12.09.1976 (S. Koponen); 10♂ 5♀ (<named-content xmlns:xlink="http://www.w3.org/1999/xlink" content-type="dwc:institutional_code" xlink:title="Zoological Museum, University of Turku" xlink:href="http://grbio.org/institution/university-turku" xlink:type="simple">ZMUT</named-content>), Oulu area, Ruukki, Revonneva bog, <named-content xmlns:xlink="http://www.w3.org/1999/xlink" content-type="dwc:verbatimCoordinates" xlink:type="simple"><named-content content-type="geo-json" specific-use="{&#34;type&#34;:&#34;Point&#34;,&#34;coordinates&#34;:[25.083333,60.666667]}" id="NCID0EJUAE" xlink:type="simple">60°40'N, 25°05'E</named-content></named-content>, 30.05–30.9.1977 (S. Koponen). Russia: 6♂ 4♀ (<abbrev xmlns:xlink="http://www.w3.org/1999/xlink" xlink:title="Institute for Biological Problems of the North" id="ABBRID0EOUAE" xlink:type="simple">IBPN</abbrev>), Arkhanglesk Oblast, Dolgiy Island, <named-content xmlns:xlink="http://www.w3.org/1999/xlink" content-type="dwc:verbatimCoordinates" xlink:type="simple"><named-content content-type="geo-json" specific-use="{&#34;type&#34;:&#34;Point&#34;,&#34;coordinates&#34;:[59.000000,69.000000]}" id="NCID0EVUAE" xlink:type="simple">69°N, 59°E</named-content></named-content>, 3–28.06.2004 (O.L. Makarova); 45♂♀ (<abbrev xmlns:xlink="http://www.w3.org/1999/xlink" xlink:title="Institute for Biological Problems of the North" id="ABBRID0E1UAE" xlink:type="simple">IBPN</abbrev>), Nenets Okrug, Pakhancheskaya Guba, Matyul-Salya Cape, <named-content xmlns:xlink="http://www.w3.org/1999/xlink" content-type="dwc:verbatimCoordinates" xlink:type="simple"><named-content content-type="geo-json" specific-use="{&#34;type&#34;:&#34;Point&#34;,&#34;coordinates&#34;:[57.325000,68.516667]}" id="NCID0EBVAE" xlink:type="simple">68°31'N, 57°19.5'E</named-content></named-content>, 25.07–5.08.2015 (O.L. Makarova, M. Bizin). 1♂ 3♀ (<named-content xmlns:xlink="http://www.w3.org/1999/xlink" content-type="dwc:institutional_code" xlink:title="Zoological Museum, University of Turku" xlink:href="http://grbio.org/institution/university-turku" xlink:type="simple">ZMUT</named-content>), Yamalo-Nenets Okrug, Oktyabrsky, 6<named-content xmlns:xlink="http://www.w3.org/1999/xlink" content-type="dwc:verbatimCoordinates" xlink:type="simple"><named-content content-type="geo-json" specific-use="{&#34;type&#34;:&#34;Point&#34;,&#34;coordinates&#34;:[66.566667,6.683333]}" id="NCID0ENVAE" xlink:type="simple">6°41'N, 66°34'E</named-content></named-content>, sandy shore, 12–13.07.1994 (S. Koponen); 13♂ 5♀ (<abbrev xmlns:xlink="http://www.w3.org/1999/xlink" xlink:title="Institute for Biological Problems of the North" id="ABBRID0ESVAE" xlink:type="simple">IBPN</abbrev>), Yamalo-Nenents Okrug, 73 km NE of Labytnangi, foothils of Kharcheruz’ Mt Range, Longotiegan River, ~175 m, <named-content xmlns:xlink="http://www.w3.org/1999/xlink" content-type="dwc:verbatimCoordinates" xlink:type="simple"><named-content content-type="geo-json" specific-use="{&#34;type&#34;:&#34;Point&#34;,&#34;coordinates&#34;:[66.720000,67.300000]}" id="NCID0EZVAE" xlink:type="simple">67.3°N, 66.72°E</named-content></named-content>, 1–30.07.2015 (V.K. Zinchenko); 98♂♀ (<abbrev xmlns:xlink="http://www.w3.org/1999/xlink" xlink:title="Institute for Biological Problems of the North" id="ABBRID0E5VAE" xlink:type="simple">IBPN</abbrev>), Yamalo-Nenents Okrug, Tazovski Vil., <named-content xmlns:xlink="http://www.w3.org/1999/xlink" content-type="dwc:verbatimCoordinates" xlink:type="simple"><named-content content-type="geo-json" specific-use="{&#34;type&#34;:&#34;Point&#34;,&#34;coordinates&#34;:[78.700000,67.450000]}" id="NCID0EFWAE" xlink:type="simple">67°27'N, 78°42'E</named-content></named-content> 27.06–21.07.2008 (M.A. Khrisanova). 1♂ (<abbrev xmlns:xlink="http://www.w3.org/1999/xlink" xlink:title="Institute for Biological Problems of the North" id="ABBRID0EKWAE" xlink:type="simple">IBPN</abbrev>), Krasnoyarsk Prov., lower flow of Kotui R., <named-content xmlns:xlink="http://www.w3.org/1999/xlink" content-type="dwc:verbatimCoordinates" xlink:type="simple"><named-content content-type="geo-json" specific-use="{&#34;type&#34;:&#34;Point&#34;,&#34;coordinates&#34;:[103.000000,71.400000]}" id="NCID0ERWAE" xlink:type="simple">71°24'N, 103°E</named-content></named-content>, 20.06–5.07.2010 (O.A. Khrulyova). 1♂ (<abbrev xmlns:xlink="http://www.w3.org/1999/xlink" xlink:title="Institute for Biological Problems of the North" id="ABBRID0EWWAE" xlink:type="simple">IBPN</abbrev>), Sakhalin, Okha Dist, Pil’tun Bay, <named-content xmlns:xlink="http://www.w3.org/1999/xlink" content-type="dwc:verbatimCoordinates" xlink:type="simple"><named-content content-type="geo-json" specific-use="{&#34;type&#34;:&#34;Point&#34;,&#34;coordinates&#34;:[143.183333,53.000000]}" id="NCID0E4WAE" xlink:type="simple">53°00'N, 143°11'E</named-content></named-content>, 06–07.1991 (A.M.Basarukin). 5♂ 7♀ (<abbrev xmlns:xlink="http://www.w3.org/1999/xlink" xlink:title="Institute for Biological Problems of the North" id="ABBRID0ECXAE" xlink:type="simple">IBPN</abbrev>), Yakutia, Kolyma River mouth, ca 69°N, July 1999 (A.V. Alfimov). Only some material studied is listed.</p></tp:treatment-sec><tp:treatment-sec sec-type="notes" id="SECID0EGXAE"><title>Note.</title><p>In the entry for <italic><tp:taxon-name><tp:taxon-name-part taxon-name-part-type="genus" reg="Pardosa">P.</tp:taxon-name-part><tp:taxon-name-part taxon-name-part-type="species" reg="atrata">atrata</tp:taxon-name-part></tp:taxon-name></italic>, <xref ref-type="bibr" rid="B18">WSC (2023)</xref> refers to <xref ref-type="bibr" rid="B13">Schenkel’s (1951</xref>: 25 [♀]) record of <italic><tp:taxon-name><tp:taxon-name-part taxon-name-part-type="genus" reg="Pardosa">P.</tp:taxon-name-part><tp:taxon-name-part taxon-name-part-type="species" reg="lapponica">lapponica</tp:taxon-name-part></tp:taxon-name></italic> (Thorell, 1872) from Banff National Park (Alberta, Canada) as belonging to <italic><tp:taxon-name><tp:taxon-name-part taxon-name-part-type="genus" reg="Pardosa">P.</tp:taxon-name-part><tp:taxon-name-part taxon-name-part-type="species" reg="atrata">atrata</tp:taxon-name-part></tp:taxon-name></italic>. <xref ref-type="bibr" rid="B13">Schenkel (1951)</xref> compared his specimens (females) with those from the eastern Alps (Tyrol). In fact, <italic><tp:taxon-name><tp:taxon-name-part taxon-name-part-type="genus" reg="Pardosa">P.</tp:taxon-name-part><tp:taxon-name-part taxon-name-part-type="species" reg="lapponica">lapponica</tp:taxon-name-part></tp:taxon-name></italic> is absent in the Alps, but there exists the closely related species, <italic><tp:taxon-name><tp:taxon-name-part taxon-name-part-type="genus" reg="Pardosa">P.</tp:taxon-name-part><tp:taxon-name-part taxon-name-part-type="species" reg="cincta">cincta</tp:taxon-name-part></tp:taxon-name></italic> (Kulczyński, 1887), which was earlier considered as a junior synonym of <italic><tp:taxon-name><tp:taxon-name-part taxon-name-part-type="genus" reg="Pardosa">P.</tp:taxon-name-part><tp:taxon-name-part taxon-name-part-type="species" reg="lapponica">lapponica</tp:taxon-name-part></tp:taxon-name></italic>. On the other hand, <italic><tp:taxon-name><tp:taxon-name-part taxon-name-part-type="genus" reg="Pardosa">P.</tp:taxon-name-part><tp:taxon-name-part taxon-name-part-type="species" reg="lapponica">lapponica</tp:taxon-name-part></tp:taxon-name></italic> in the Nearctic is restricted to the north (north of 58°N; <xref ref-type="bibr" rid="B4">Dondale and Redner 1986</xref>), and <italic><tp:taxon-name><tp:taxon-name-part taxon-name-part-type="genus" reg="Pardosa">P.</tp:taxon-name-part><tp:taxon-name-part taxon-name-part-type="species" reg="concinna">concinna</tp:taxon-name-part></tp:taxon-name></italic> (Thorell, 1877), the only similar species with an almost identical epigyne, is known in southern Canada and even reaches the highlands in New Mexico (<xref ref-type="bibr" rid="B4">Dondale and Redner 1986</xref>). Therefore, <xref ref-type="bibr" rid="B13">Schenkel’s (1951)</xref> record of <italic><tp:taxon-name><tp:taxon-name-part taxon-name-part-type="genus" reg="Pardosa">P.</tp:taxon-name-part><tp:taxon-name-part taxon-name-part-type="species" reg="lapponica">lapponica</tp:taxon-name-part></tp:taxon-name></italic> most likely refers to <italic><tp:taxon-name><tp:taxon-name-part taxon-name-part-type="genus" reg="Pardosa">P.</tp:taxon-name-part><tp:taxon-name-part taxon-name-part-type="species" reg="concinna">concinna</tp:taxon-name-part></tp:taxon-name></italic> and not to <italic><tp:taxon-name><tp:taxon-name-part taxon-name-part-type="genus" reg="Pardosa">P.</tp:taxon-name-part><tp:taxon-name-part taxon-name-part-type="species" reg="atrata">atrata</tp:taxon-name-part></tp:taxon-name></italic>, which is unknown from the Nearctic or the European Alps.</p></tp:treatment-sec><tp:treatment-sec sec-type="diagnosis" id="SECID0E42AE"><title>Diagnosis.</title><p>This species differs from other <italic><tp:taxon-name><tp:taxon-name-part taxon-name-part-type="genus" reg="Pardosa"/><tp:taxon-name-part taxon-name-part-type="species" reg="atrata">atrata</tp:taxon-name-part></tp:taxon-name></italic>-group species in having the shortest tegular apophysis (cf. Fig. <xref ref-type="fig" rid="F3">3E–G</xref>) and receptacles of intermediate length (Fig. <xref ref-type="fig" rid="F5">5A–I</xref>). The epigyne of <italic><tp:taxon-name><tp:taxon-name-part taxon-name-part-type="genus" reg="Pardosa">P.</tp:taxon-name-part><tp:taxon-name-part taxon-name-part-type="species" reg="atrata">atrata</tp:taxon-name-part></tp:taxon-name></italic> differs from that of <italic><tp:taxon-name><tp:taxon-name-part taxon-name-part-type="genus" reg="Pardosa">P.</tp:taxon-name-part><tp:taxon-name-part taxon-name-part-type="species" reg="armeniaca">armeniaca</tp:taxon-name-part></tp:taxon-name></italic> sp. nov. in having the receptacles roundly bent (vs straight), and <italic><tp:taxon-name><tp:taxon-name-part taxon-name-part-type="genus" reg="Pardosa">P.</tp:taxon-name-part><tp:taxon-name-part taxon-name-part-type="species" reg="atrata">atrata</tp:taxon-name-part></tp:taxon-name></italic> can be distinguished from the Nearctic <italic><tp:taxon-name><tp:taxon-name-part taxon-name-part-type="genus" reg="Pardosa">P.</tp:taxon-name-part><tp:taxon-name-part taxon-name-part-type="species" reg="fuscula">fuscula</tp:taxon-name-part></tp:taxon-name></italic> by the relatively shorter receptacles (cf. Fig. <xref ref-type="fig" rid="F5">5F and I</xref>), as well as by the base of septum, which has well-developed, rounded margins (<italic>Bm</italic>) (vs stem gradually turns to the base).</p><fig id="F4" position="float" orientation="portrait"><object-id xmlns:xlink="http://www.w3.org/1999/xlink" content-type="doi" xlink:type="simple">10.3897/zookeys.1180.111069.figure4</object-id><object-id xmlns:xlink="http://www.w3.org/1999/xlink" content-type="arpha" xlink:type="simple">0D88EFD6-3DEF-5DBE-B942-946AD55EA38E</object-id><label>Figure 4.</label><caption><p>Epigyne of <italic><tp:taxon-name><tp:taxon-name-part taxon-name-part-type="genus" reg="Pardosa">Pardosa</tp:taxon-name-part><tp:taxon-name-part taxon-name-part-type="species" reg="armeniaca">armeniaca</tp:taxon-name-part></tp:taxon-name></italic> sp. nov., <italic><tp:taxon-name><tp:taxon-name-part taxon-name-part-type="genus" reg="Pardosa">P.</tp:taxon-name-part><tp:taxon-name-part taxon-name-part-type="species" reg="atrata">atrata</tp:taxon-name-part></tp:taxon-name></italic>, and <italic><tp:taxon-name><tp:taxon-name-part taxon-name-part-type="genus" reg="Pardosa">P.</tp:taxon-name-part><tp:taxon-name-part taxon-name-part-type="species" reg="fuscula">fuscula</tp:taxon-name-part></tp:taxon-name></italic><bold>A–C</bold><italic><tp:taxon-name><tp:taxon-name-part taxon-name-part-type="genus" reg="Pardosa">P.</tp:taxon-name-part><tp:taxon-name-part taxon-name-part-type="species" reg="armeniaca">armeniaca</tp:taxon-name-part></tp:taxon-name></italic> sp. nov. <bold>D–F</bold><italic><tp:taxon-name><tp:taxon-name-part taxon-name-part-type="genus" reg="Pardosa">P.</tp:taxon-name-part><tp:taxon-name-part taxon-name-part-type="species" reg="atrata">atrata</tp:taxon-name-part></tp:taxon-name></italic><bold>G–I</bold><italic><tp:taxon-name><tp:taxon-name-part taxon-name-part-type="genus" reg="Pardosa">P.</tp:taxon-name-part><tp:taxon-name-part taxon-name-part-type="species" reg="fuscula">fuscula</tp:taxon-name-part></tp:taxon-name></italic><bold>A, B, D, E, G, H</bold> ventral <bold>C, F, I</bold> dorsal <bold>D</bold> from Utsjoki, Finland <bold>E</bold> from Yamalo Nenets Okrug, Russia <bold>G, H</bold> from Washington State. Abbreviations: <italic>Bm</italic> – rounded margin of septal base, <italic>Re</italic> – receptacle, Sb – septal base, <italic>Ss</italic> – septal stem, <italic>Sw</italic> – septal wing. Scale bars: 0.2 mm.</p></caption><graphic xmlns:xlink="http://www.w3.org/1999/xlink" xlink:href="zookeys-1180-225_article-111069__-g004.jpg" position="float" orientation="portrait" xlink:type="simple" id="oo_909968.jpg"><uri content-type="original_file" xlink:type="simple">https://binary.pensoft.net/fig/909968</uri></graphic></fig><fig id="F5" position="float" orientation="portrait"><object-id xmlns:xlink="http://www.w3.org/1999/xlink" content-type="doi" xlink:type="simple">10.3897/zookeys.1180.111069.figure5</object-id><object-id xmlns:xlink="http://www.w3.org/1999/xlink" content-type="arpha" xlink:type="simple">93E43651-C81A-5916-BDB0-5597D8EF7678</object-id><label>Figure 5.</label><caption><p>Embolic division and epigyne in <italic><tp:taxon-name><tp:taxon-name-part taxon-name-part-type="genus" reg="Pardosa">Pardosa</tp:taxon-name-part><tp:taxon-name-part taxon-name-part-type="species" reg="atrata">atrata</tp:taxon-name-part></tp:taxon-name></italic> and <italic><tp:taxon-name><tp:taxon-name-part taxon-name-part-type="genus" reg="Pardosa">P.</tp:taxon-name-part><tp:taxon-name-part taxon-name-part-type="species" reg="fuscula">fuscula</tp:taxon-name-part></tp:taxon-name></italic><bold>A, B</bold><italic><tp:taxon-name><tp:taxon-name-part taxon-name-part-type="genus" reg="Pardosa">P.</tp:taxon-name-part><tp:taxon-name-part taxon-name-part-type="species" reg="atrata">atrata</tp:taxon-name-part></tp:taxon-name></italic> from Oulu <bold>C, D</bold><italic><tp:taxon-name><tp:taxon-name-part taxon-name-part-type="genus" reg="Pardosa">P.</tp:taxon-name-part><tp:taxon-name-part taxon-name-part-type="species" reg="fuscula">fuscula</tp:taxon-name-part></tp:taxon-name></italic> from Washington State <bold>A, C</bold> embolic division, ventral <bold>B, D</bold> epigyne, ventral. Abbreviations: <italic>Co</italic> – conductor, <italic>Em</italic> – embolus, <italic>Te</italic> – terminal apophysis. Scale bars: 0.1 mm.</p></caption><graphic xmlns:xlink="http://www.w3.org/1999/xlink" xlink:href="zookeys-1180-225_article-111069__-g005.jpg" position="float" orientation="portrait" xlink:type="simple" id="oo_909969.jpg"><uri content-type="original_file" xlink:type="simple">https://binary.pensoft.net/fig/909969</uri></graphic></fig></tp:treatment-sec><tp:treatment-sec sec-type="description" id="SECID0EWDAG"><title>Description.</title><p>See <xref ref-type="bibr" rid="B7">Holm (1947)</xref> and <xref ref-type="bibr" rid="B1">Almquist (2005)</xref>.</p></tp:treatment-sec><tp:treatment-sec sec-type="comments" id="SECID0EEEAG"><title>Comments.</title><p>Two names <italic><tp:taxon-name><tp:taxon-name-part taxon-name-part-type="genus" reg="Pardosa"/><tp:taxon-name-part taxon-name-part-type="species" reg="narymica">narymica</tp:taxon-name-part></tp:taxon-name></italic> and <italic><tp:taxon-name><tp:taxon-name-part taxon-name-part-type="genus" reg="Pardosa">P.</tp:taxon-name-part><tp:taxon-name-part taxon-name-part-type="species" reg="atrata">atrata</tp:taxon-name-part></tp:taxon-name></italic> are synonymised here based on the similarity of the epigynes. <italic><tp:taxon-name><tp:taxon-name-part taxon-name-part-type="genus" reg="Pardosa">Pardosa</tp:taxon-name-part><tp:taxon-name-part taxon-name-part-type="species" reg="narymica">narymica</tp:taxon-name-part></tp:taxon-name></italic> was described based on the holotype female and male paratype from East Kazakhstan Oblast. The types of this species were lost (destroyed) during shipment (Ovtsharenko pers. comm.). Judging from the original figures, the male was mismatched with the female; the male it has tegular apophysis like in <italic><tp:taxon-name><tp:taxon-name-part taxon-name-part-type="genus" reg="Pardosa">P.</tp:taxon-name-part><tp:taxon-name-part taxon-name-part-type="species" reg="lapponica">lapponica</tp:taxon-name-part></tp:taxon-name></italic> (Thorell, 1872) and was an undescribed, related species occurring in the region (personal data). In addition, <italic><tp:taxon-name><tp:taxon-name-part taxon-name-part-type="genus" reg="Pardosa">P.</tp:taxon-name-part><tp:taxon-name-part taxon-name-part-type="species" reg="atrata">atrata</tp:taxon-name-part></tp:taxon-name></italic> is known in the adjacent Altai (<xref ref-type="bibr" rid="B2">Azarkina and Trilikauskas 2013</xref>). On the other hand, <italic><tp:taxon-name><tp:taxon-name-part taxon-name-part-type="genus" reg="Pardosa">P.</tp:taxon-name-part><tp:taxon-name-part taxon-name-part-type="species" reg="camtschadalica">camtschadalica</tp:taxon-name-part></tp:taxon-name></italic> synonymized by <xref ref-type="bibr" rid="B9">Kulczyński (1926)</xref> without comparison with <italic><tp:taxon-name><tp:taxon-name-part taxon-name-part-type="genus" reg="Pardosa">P.</tp:taxon-name-part><tp:taxon-name-part taxon-name-part-type="species" reg="atrata">atrata</tp:taxon-name-part></tp:taxon-name></italic> may be a valid species.</p></tp:treatment-sec><tp:treatment-sec sec-type="type locality" id="SECID0E5GAG"><title>Type locality.</title><p>The types are from Sweden, Härjedalen Province (ca <named-content xmlns:xlink="http://www.w3.org/1999/xlink" content-type="dwc:verbatimCoordinates" xlink:type="simple"><named-content content-type="geo-json" specific-use="{&#34;type&#34;:&#34;Point&#34;,&#34;coordinates&#34;:[13.500000,62.260000]}" id="NCID0EHHAG" xlink:type="simple">62.26°N, 13.5°E</named-content></named-content>, several syntypes) and one female is from Finnish Lapland (ca <named-content xmlns:xlink="http://www.w3.org/1999/xlink" content-type="dwc:verbatimCoordinates" xlink:type="simple"><named-content content-type="geo-json" specific-use="{&#34;type&#34;:&#34;Point&#34;,&#34;coordinates&#34;:[22.484000,68.448000]}" id="NCID0EPHAG" xlink:type="simple">68.448°N, 22.484°E</named-content></named-content>) (<xref ref-type="bibr" rid="B16">Thorell 1873</xref>).</p></tp:treatment-sec><tp:treatment-sec sec-type="distribution" id="SECID0EYHAG"><title>Distribution.</title><p><italic><tp:taxon-name><tp:taxon-name-part taxon-name-part-type="genus" reg="Pardosa">Pardosa</tp:taxon-name-part><tp:taxon-name-part taxon-name-part-type="species" reg="atrata">atrata</tp:taxon-name-part></tp:taxon-name></italic> has a trans-Palaearctic distribution and while restricted to the north in Europe, it occurs rather far south in Asia, reaching Inner Mongolia (Fig. <xref ref-type="fig" rid="F6">6</xref>). The southernmost localities in Europe lie at about 54°N (Fig. <xref ref-type="fig" rid="F6">6</xref>). The record from Moscow Oblast (<xref ref-type="bibr" rid="B14">Sytshevskaja 1935</xref>) is doubtful and not confirmed by museum specimens or recent records (Mikhailov pers. comm.).</p><fig id="F6" position="float" orientation="portrait"><object-id xmlns:xlink="http://www.w3.org/1999/xlink" content-type="doi" xlink:type="simple">10.3897/zookeys.1180.111069.figure6</object-id><object-id xmlns:xlink="http://www.w3.org/1999/xlink" content-type="arpha" xlink:type="simple">0B49F6EB-6989-5657-A9A3-2C8F4D197F4A</object-id><label>Figure 6.</label><caption><p>Distribution map with records of <italic><tp:taxon-name><tp:taxon-name-part taxon-name-part-type="genus" reg="Pardosa">Pardosa</tp:taxon-name-part><tp:taxon-name-part taxon-name-part-type="species" reg="armeniaca">armeniaca</tp:taxon-name-part></tp:taxon-name></italic> sp. nov. (red square), <italic><tp:taxon-name><tp:taxon-name-part taxon-name-part-type="genus" reg="Pardosa">P.</tp:taxon-name-part><tp:taxon-name-part taxon-name-part-type="species" reg="atrata">atrata</tp:taxon-name-part></tp:taxon-name></italic> (blue dot), <italic><tp:taxon-name><tp:taxon-name-part taxon-name-part-type="genus" reg="Pardosa">P.</tp:taxon-name-part><tp:taxon-name-part taxon-name-part-type="species" reg="fuscula">fuscula</tp:taxon-name-part></tp:taxon-name></italic> (grey diamond), the type locality of <italic><tp:taxon-name><tp:taxon-name-part taxon-name-part-type="genus" reg="Pardosa">P.</tp:taxon-name-part><tp:taxon-name-part taxon-name-part-type="species" reg="narymica">narymica</tp:taxon-name-part></tp:taxon-name></italic> (blue triangle), doubtful records of <italic><tp:taxon-name><tp:taxon-name-part taxon-name-part-type="genus" reg="Pardosa">P.</tp:taxon-name-part><tp:taxon-name-part taxon-name-part-type="species" reg="atrata">atrata</tp:taxon-name-part></tp:taxon-name></italic> (question mark), and Chinese records of <italic><tp:taxon-name><tp:taxon-name-part taxon-name-part-type="genus" reg="Pardosa">P.</tp:taxon-name-part><tp:taxon-name-part taxon-name-part-type="species" reg="atrata">atrata</tp:taxon-name-part></tp:taxon-name></italic> that may belong to other species (pink dots).</p></caption><graphic xmlns:xlink="http://www.w3.org/1999/xlink" xlink:href="zookeys-1180-225_article-111069__-g006.jpg" position="float" orientation="portrait" xlink:type="simple" id="oo_909970.jpg"><uri content-type="original_file" xlink:type="simple">https://binary.pensoft.net/fig/909970</uri></graphic></fig></tp:treatment-sec><tp:treatment-sec><!--Section generated to contain objects referenced in tp:taxon-treatment.--><fig id="F3" position="float" orientation="portrait"><object-id xmlns:xlink="http://www.w3.org/1999/xlink" content-type="doi" xlink:type="simple">10.3897/zookeys.1180.111069.figure3</object-id><object-id xmlns:xlink="http://www.w3.org/1999/xlink" content-type="arpha" xlink:type="simple">BED4C419-C31D-5454-A3E2-1189EDAE0832</object-id><label>Figure 3.</label><caption><p>Embolic division (<bold>A–D</bold>) and tegular apophysis (<bold>E–G</bold>) of <italic><tp:taxon-name><tp:taxon-name-part taxon-name-part-type="genus" reg="Pardosa">Pardosa</tp:taxon-name-part><tp:taxon-name-part taxon-name-part-type="species" reg="armeniaca">armeniaca</tp:taxon-name-part></tp:taxon-name></italic> sp. nov. (<bold>A, B, E</bold>), <italic><tp:taxon-name><tp:taxon-name-part taxon-name-part-type="genus" reg="Pardosa">P.</tp:taxon-name-part><tp:taxon-name-part taxon-name-part-type="species" reg="atrata">atrata</tp:taxon-name-part></tp:taxon-name></italic> (<bold>C, F</bold> from Polar Ural) and <italic><tp:taxon-name><tp:taxon-name-part taxon-name-part-type="genus" reg="Pardosa">P.</tp:taxon-name-part><tp:taxon-name-part taxon-name-part-type="species" reg="fuscula">fuscula</tp:taxon-name-part></tp:taxon-name></italic> (<bold>D, G</bold> from Washington State). <bold>A, C–G</bold> ventral <bold>B</bold> anterior. Abbreviations: <italic>Co</italic> – conductor, <italic>Em</italic> – embolus, <italic>Te</italic> – terminal apophysis. Scale bars: 0.2 mm.</p></caption><graphic xmlns:xlink="http://www.w3.org/1999/xlink" xlink:href="zookeys-1180-225_article-111069__-g003.jpg" position="float" orientation="portrait" xlink:type="simple" id="oo_909967.jpg"><uri content-type="original_file" xlink:type="simple">https://binary.pensoft.net/fig/909967</uri></graphic></fig></tp:treatment-sec><ref-list><ref id="B9"><mixed-citation xmlns:xlink="http://www.w3.org/1999/xlink" xlink:type="simple"><person-group><name name-style="western"><surname>Kulczyński</surname><given-names>W</given-names></name></person-group> (<year>1926</year>) <article-title><tp:taxon-name><tp:taxon-name-part taxon-name-part-type="superfamily">Arachnoidea</tp:taxon-name-part></tp:taxon-name> Camtschadalica.</article-title><source>Yezhegodnik Zoologicheskogo Muzeya Akademii Nauk SSSR Leningrad</source><volume>27</volume>: <fpage>29</fpage>–<lpage>72</lpage>.</mixed-citation></ref><ref id="B7"><mixed-citation xmlns:xlink="http://www.w3.org/1999/xlink" xlink:type="simple"><person-group><name name-style="western"><surname>Holm</surname><given-names>Å</given-names></name></person-group> (<year>1947</year>) <source>Svensk spindelfauna 3. Egentliga spindlar. <tp:taxon-name><tp:taxon-name-part taxon-name-part-type="order">Araneae</tp:taxon-name-part></tp:taxon-name>. Fam. 8–10.</source><publisher-name>[Oxyopidae</publisher-name>, <publisher-loc>Lycosidae, Pisauridae] Stockholm</publisher-loc>, <size units="page">48 pp</size>.</mixed-citation></ref><ref id="B1"><mixed-citation xmlns:xlink="http://www.w3.org/1999/xlink" xlink:type="simple"><person-group><name name-style="western"><surname>Almquist</surname><given-names>S</given-names></name></person-group> (<year>2005</year>) Swedish <tp:taxon-name><tp:taxon-name-part taxon-name-part-type="order">Araneae</tp:taxon-name-part></tp:taxon-name>, part 1 — Families <tp:taxon-name><tp:taxon-name-part taxon-name-part-type="family">Atypidae</tp:taxon-name-part></tp:taxon-name> to <tp:taxon-name><tp:taxon-name-part taxon-name-part-type="family">Hahniidae</tp:taxon-name-part></tp:taxon-name> (<tp:taxon-name><tp:taxon-name-part taxon-name-part-type="family">Linyphiidae</tp:taxon-name-part></tp:taxon-name> excluded). Insect Systematics &amp; Evolution (Supplement 62): 1–284.</mixed-citation></ref><ref id="B18"><mixed-citation xmlns:xlink="http://www.w3.org/1999/xlink" xlink:type="simple">WSC (<year>2023</year>) World Spider Catalog. Version 24. Natural History Museum Bern. <ext-link xlink:href="http://wsc.nmbe.ch" ext-link-type="uri" xlink:type="simple">http://wsc.nmbe.ch</ext-link> [accessed on: 18.04.2023] <ext-link xlink:href="10.24436/2" ext-link-type="doi" xlink:type="simple">https://doi.org/10.24436/2</ext-link></mixed-citation></ref><ref id="B13"><mixed-citation xmlns:xlink="http://www.w3.org/1999/xlink" xlink:type="simple"><person-group><name name-style="western"><surname>Schenkel</surname><given-names>E</given-names></name></person-group> (<year>1951</year>) <article-title>Spinnentiere aus dem westlichen Nordamerika, gesammelt von Dr. Hans Schenkel-Rudin. Zweiter Teil.</article-title><source>Verhandlungen der Naturforschenden Gesellschaft in Basel</source><volume>62</volume>: <fpage>24</fpage>–<lpage>62</lpage>.</mixed-citation></ref><ref id="B4"><mixed-citation xmlns:xlink="http://www.w3.org/1999/xlink" xlink:type="simple"><person-group><name name-style="western"><surname>Dondale</surname><given-names>CD</given-names></name><name name-style="western"><surname>Redner</surname><given-names>JH</given-names></name></person-group> (<year>1986</year>) <article-title>The <italic><tp:taxon-name><tp:taxon-name-part taxon-name-part-type="genus"/><tp:taxon-name-part taxon-name-part-type="species">coloradensis</tp:taxon-name-part></tp:taxon-name></italic>, <italic><tp:taxon-name><tp:taxon-name-part taxon-name-part-type="genus"/><tp:taxon-name-part taxon-name-part-type="species">xerampelina</tp:taxon-name-part></tp:taxon-name></italic>, <italic><tp:taxon-name><tp:taxon-name-part taxon-name-part-type="genus"/><tp:taxon-name-part taxon-name-part-type="species">lapponica</tp:taxon-name-part></tp:taxon-name></italic>, and <italic><tp:taxon-name><tp:taxon-name-part taxon-name-part-type="genus"/><tp:taxon-name-part taxon-name-part-type="species">tesquorum</tp:taxon-name-part></tp:taxon-name></italic> groups of the genus <italic><tp:taxon-name><tp:taxon-name-part taxon-name-part-type="genus">Pardosa</tp:taxon-name-part></tp:taxon-name></italic> (<tp:taxon-name><tp:taxon-name-part taxon-name-part-type="order">Araneae</tp:taxon-name-part></tp:taxon-name>: <tp:taxon-name><tp:taxon-name-part taxon-name-part-type="family">Lycosidae</tp:taxon-name-part></tp:taxon-name>) in North America.</article-title><source>Canadian Entomologist</source><volume>118</volume>(<issue>8</issue>): <fpage>815</fpage>–<lpage>835</lpage>. <ext-link xlink:href="10.4039/Ent118815-8" ext-link-type="doi" xlink:type="simple">https://doi.org/10.4039/Ent118815-8</ext-link></mixed-citation></ref><ref id="B2"><mixed-citation xmlns:xlink="http://www.w3.org/1999/xlink" xlink:type="simple"><person-group><name name-style="western"><surname>Azarkina</surname><given-names>GN</given-names></name><name name-style="western"><surname>Trilikauskas</surname><given-names>LA</given-names></name></person-group> (<year>2013</year>) <article-title>Spider fauna (<tp:taxon-name><tp:taxon-name-part taxon-name-part-type="order">Aranei</tp:taxon-name-part></tp:taxon-name>) of the Russian Altai, part II: Families <tp:taxon-name><tp:taxon-name-part taxon-name-part-type="family">Gnaphosidae</tp:taxon-name-part></tp:taxon-name>, <tp:taxon-name><tp:taxon-name-part taxon-name-part-type="family">Hahniidae</tp:taxon-name-part></tp:taxon-name>, <tp:taxon-name><tp:taxon-name-part taxon-name-part-type="family">Linyphiidae</tp:taxon-name-part></tp:taxon-name>, <tp:taxon-name><tp:taxon-name-part taxon-name-part-type="family">Liocranidae</tp:taxon-name-part></tp:taxon-name> and <tp:taxon-name><tp:taxon-name-part taxon-name-part-type="family">Lycosidae</tp:taxon-name-part></tp:taxon-name>.</article-title><source>Evraziatskii Entomologicheskii Zhurnal</source><volume>12</volume>(<issue>1</issue>): <fpage>51</fpage>–<lpage>67</lpage>.</mixed-citation></ref><ref id="B16"><mixed-citation xmlns:xlink="http://www.w3.org/1999/xlink" xlink:type="simple"><person-group><name name-style="western"><surname>Thorell</surname><given-names>T</given-names></name></person-group> (<year>1873</year>) Remarks on synonyms of European spiders. Part IV. CJ. Lundström, Uppsala, 375–645.</mixed-citation></ref><ref id="B14"><mixed-citation xmlns:xlink="http://www.w3.org/1999/xlink" xlink:type="simple"><person-group><name name-style="western"><surname>Sytshevskaja</surname><given-names>VJ</given-names></name></person-group> (<year>1935</year>) <article-title>Étude sur les araignées de la Kamtchatka.</article-title><source>Folia Zoologica et Hydrobiologica, Rigā</source><volume>8</volume>(<issue>1</issue>): <fpage>80</fpage>–<lpage>103</lpage>.</mixed-citation></ref></ref-list></tp:taxon-treatment>
