# Supplementary material for: ﻿A new species related to Pardosaatrata (Araneae, Lycosidae) from Armenia makes the distribution range of the atrata group disjunctive
Source: Zookeys. 2023 Sep 21;1180:225–35. doi: 10.3897/zookeys.1180.111069 (PMC10539913; doi:10.3897/zookeys.1180.111069)
Supplement: XML Treatment for Pardosa fuscula [file zookeys.1180.111069-treatment3.xml]

<!DOCTYPE tp:taxon-treatment
  PUBLIC "-//TaxonX//DTD Taxonomic Treatment Publishing DTD v0 20100105//EN" "tax-treatment-NSO.dtd">
<tp:taxon-treatment xmlns:tp="http://www.plazi.org/taxpub"><tp:treatment-meta><kwd-group><label>Taxon classification</label><kwd>
              <named-content content-type="kingdom">Animalia</named-content>
            </kwd><kwd>
              <named-content content-type="order">Araneae</named-content>
            </kwd><kwd>
              <named-content content-type="family">Lycosidae</named-content>
            </kwd></kwd-group><mixed-citation publication-type="journal"><person-group><name><surname>Marusik</surname><given-names>Yuri M.</given-names></name></person-group><article-title>﻿A new species related to <italic><tp:taxon-name><tp:taxon-name-part taxon-name-part-type="genus" reg="Pardosa">Pardosa</tp:taxon-name-part><tp:taxon-name-part taxon-name-part-type="species" reg="atrata">atrata</tp:taxon-name-part></tp:taxon-name></italic> (<tp:taxon-name><tp:taxon-name-part taxon-name-part-type="order">Araneae</tp:taxon-name-part></tp:taxon-name>, <tp:taxon-name><tp:taxon-name-part taxon-name-part-type="family">Lycosidae</tp:taxon-name-part></tp:taxon-name>) from Armenia makes the distribution range of the <italic><tp:taxon-name><tp:taxon-name-part taxon-name-part-type="genus" reg="Pardosa"/><tp:taxon-name-part taxon-name-part-type="species" reg="atrata">atrata</tp:taxon-name-part></tp:taxon-name></italic> group disjunctive</article-title><source>Zookeys</source><day>21</day><month>09</month><year>2023</year><volume>1180</volume><fpage>225</fpage><lpage>235</lpage><pub-id pub-id-type="doi">10.3897/zookeys.1180.111069</pub-id></mixed-citation></tp:treatment-meta><tp:nomenclature><label>﻿</label><tp:taxon-name>
            <object-id xmlns:xlink="http://www.w3.org/1999/xlink" content-type="arpha" xlink:type="simple">D69E3620-4026-5030-90ED-EACC4A7B1DB2</object-id>
            <tp:taxon-name-part taxon-name-part-type="genus" reg="Pardosa">Pardosa</tp:taxon-name-part>
            <tp:taxon-name-part taxon-name-part-type="species" reg="fuscula">fuscula</tp:taxon-name-part>
          </tp:taxon-name><tp:taxon-authority>(Thorell, 1875)</tp:taxon-authority><xref ref-type="fig" rid="F3">Figs 3D, G</xref><xref ref-type="fig" rid="F4">, 4C, D</xref><xref ref-type="fig" rid="F5">, 5G–I</xref><xref ref-type="fig" rid="F6">, 6</xref><tp:nomenclature-citation-list><tp:nomenclature-citation><tp:taxon-name>
                <tp:taxon-name-part taxon-name-part-type="genus" reg="Lycosa">Lycosa</tp:taxon-name-part>
                <tp:taxon-name-part taxon-name-part-type="species" reg="fuscula">fuscula</tp:taxon-name-part>
              </tp:taxon-name><comment>Thorell, 1875: 501 (♀).</comment></tp:nomenclature-citation><tp:nomenclature-citation><tp:taxon-name>
                <tp:taxon-name-part taxon-name-part-type="genus" reg="Pardosa">Pardosa</tp:taxon-name-part>
                <tp:taxon-name-part taxon-name-part-type="species" reg="fuscula">fuscula</tp:taxon-name-part>
              </tp:taxon-name><comment>: <xref ref-type="bibr" rid="B5">Dondale and Redner 1987</xref>: 2, figs 1, 2, 17–19 (♂♀).</comment></tp:nomenclature-citation><tp:nomenclature-citation><tp:taxon-name>
                <tp:taxon-name-part taxon-name-part-type="genus" reg="Pardosa">Pardosa</tp:taxon-name-part>
                <tp:taxon-name-part taxon-name-part-type="species" reg="fuscula">fuscula</tp:taxon-name-part>
              </tp:taxon-name><comment>: <xref ref-type="bibr" rid="B6">Dondale and Redner 1990</xref>: 171, figs 219–223 (♂♀).</comment></tp:nomenclature-citation><tp:nomenclature-citation><tp:taxon-name>
                <tp:taxon-name-part taxon-name-part-type="genus" reg="Pardosa">Pardosa</tp:taxon-name-part>
                <tp:taxon-name-part taxon-name-part-type="species" reg="fuscula">fuscula</tp:taxon-name-part>
              </tp:taxon-name><comment>: <xref ref-type="bibr" rid="B11">Paquin and Dupérré 2003</xref>: 162, figs 1799–1802 (♂♀).</comment></tp:nomenclature-citation><tp:nomenclature-citation><tp:taxon-name>
                <tp:taxon-name-part taxon-name-part-type="genus" reg="Pardosa"/>
                <tp:taxon-name-part taxon-name-part-type="species" reg="atrata"/>
              </tp:taxon-name><comment>For complete list of taxonomic references, see <xref ref-type="bibr" rid="B18">WSC (2023)</xref>. </comment></tp:nomenclature-citation></tp:nomenclature-citation-list></tp:nomenclature><tp:treatment-sec sec-type="material" id="SECID0EAPAG"><title>Material examined.</title><p>Canada, Yukon Territory: 1♀ (<abbrev xmlns:xlink="http://www.w3.org/1999/xlink" xlink:title="Institute for Biological Problems of the North" id="ABBRID0EGPAG" xlink:type="simple">IBPN</abbrev>), Kluane Lake, Cultus Bay, <named-content xmlns:xlink="http://www.w3.org/1999/xlink" content-type="dwc:verbatimCoordinates" xlink:type="simple"><named-content content-type="geo-json" specific-use="{&#34;type&#34;:&#34;Point&#34;,&#34;coordinates&#34;:[-138.333333,61.183333]}" id="NCID0ENPAG" xlink:type="simple">61°11'N, 138°20'W</named-content></named-content>, Rat Lake, pebbly NW bank, 23.07.1993 (Y.M. Marusik); 3♀ (<abbrev xmlns:xlink="http://www.w3.org/1999/xlink" xlink:title="Institute for Biological Problems of the North" id="ABBRID0ESPAG" xlink:type="simple">IBPN</abbrev>), Kluane Lake, Christmas Bay, <named-content xmlns:xlink="http://www.w3.org/1999/xlink" content-type="dwc:verbatimCoordinates" xlink:type="simple"><named-content content-type="geo-json" specific-use="{&#34;type&#34;:&#34;Point&#34;,&#34;coordinates&#34;:[-138.350000,61.050000]}" id="NCID0EZPAG" xlink:type="simple">61°03'N, 138°21'W</named-content></named-content>, 22.07.1993(Y.M. Marusik); 1♀ (<abbrev xmlns:xlink="http://www.w3.org/1999/xlink" xlink:title="Institute for Biological Problems of the North" id="ABBRID0E5PAG" xlink:type="simple">IBPN</abbrev>), environs of Carmacks, <named-content xmlns:xlink="http://www.w3.org/1999/xlink" content-type="dwc:verbatimCoordinates" xlink:type="simple"><named-content content-type="geo-json" specific-use="{&#34;type&#34;:&#34;Point&#34;,&#34;coordinates&#34;:[-136.366667,62.183333]}" id="NCID0EFQAG" xlink:type="simple">62°11'N, 136°22'W</named-content></named-content>, around small lake, willow–<italic><tp:taxon-name><tp:taxon-name-part taxon-name-part-type="genus" reg="Carex">Carex</tp:taxon-name-part></tp:taxon-name></italic> vegetation, 17.03.1993 (Y.M. Marusik); 1♀ (<abbrev xmlns:xlink="http://www.w3.org/1999/xlink" xlink:title="Institute for Biological Problems of the North" id="ABBRID0ERQAG" xlink:type="simple">IBPN</abbrev>), environs of Carmacks, <named-content xmlns:xlink="http://www.w3.org/1999/xlink" content-type="dwc:verbatimCoordinates" xlink:type="simple"><named-content content-type="geo-json" specific-use="{&#34;type&#34;:&#34;Point&#34;,&#34;coordinates&#34;:[-136.366667,62.183333]}" id="NCID0EYQAG" xlink:type="simple">62°11'N, 136°22'W</named-content></named-content>, oligotrophic bog near small lake, 17.07.1993 (Y.M. Marusik). USA: 9♂ 9♀ (<abbrev xmlns:xlink="http://www.w3.org/1999/xlink" xlink:title="Institute for Biological Problems of the North" id="ABBRID0E4QAG" xlink:type="simple">IBPN</abbrev>), Washington State, Chelan Co., Fish Lake, 588 m, <named-content xmlns:xlink="http://www.w3.org/1999/xlink" content-type="dwc:verbatimCoordinates" xlink:type="simple"><named-content content-type="geo-json" specific-use="{&#34;type&#34;:&#34;Point&#34;,&#34;coordinates&#34;:[-121.000000,48.000000]}" id="NCID0EERAG" xlink:type="simple">48°N, 121°W</named-content></named-content>, sphagnum bog, 19.05.1996 (Y.M. Marusik).</p></tp:treatment-sec><tp:treatment-sec sec-type="comments" id="SECID0EJRAG"><title>Comments.</title><p>Although <italic><tp:taxon-name><tp:taxon-name-part taxon-name-part-type="genus" reg="Pardosa">P.</tp:taxon-name-part><tp:taxon-name-part taxon-name-part-type="species" reg="fuscula">fuscula</tp:taxon-name-part></tp:taxon-name></italic> has been treated in eight taxonomic papers, proper figures showing details of the copulatory organs, including the embolic division, were given only by <xref ref-type="bibr" rid="B5">Dondale and Redner (1987</xref>, <xref ref-type="bibr" rid="B6">1990</xref>). It is worth mentioning that <xref ref-type="bibr" rid="B3">Banks (1910)</xref> considered <italic><tp:taxon-name><tp:taxon-name-part taxon-name-part-type="genus" reg="Pardosa">P.</tp:taxon-name-part><tp:taxon-name-part taxon-name-part-type="species" reg="fuscula">fuscula</tp:taxon-name-part></tp:taxon-name></italic> to be a junior synonym of <italic><tp:taxon-name><tp:taxon-name-part taxon-name-part-type="genus" reg="Pardosa">P.</tp:taxon-name-part><tp:taxon-name-part taxon-name-part-type="species" reg="modica">modica</tp:taxon-name-part></tp:taxon-name></italic> (Blackwall, 1846).</p></tp:treatment-sec><tp:treatment-sec sec-type="diagnosis" id="SECID0E3SAG"><title>Diagnosis.</title><p>The male of this species differs from those of the other <italic><tp:taxon-name><tp:taxon-name-part taxon-name-part-type="genus" reg="Pardosa"/><tp:taxon-name-part taxon-name-part-type="species" reg="atrata">atrata</tp:taxon-name-part></tp:taxon-name></italic>-group species in having a conical terminal apophysis (<italic>Ta</italic>) (vs tip of terminal apophysis rounded; cf. Fig. <xref ref-type="fig" rid="F3">3E–G</xref>). The female of <italic><tp:taxon-name><tp:taxon-name-part taxon-name-part-type="genus" reg="Pardosa">P.</tp:taxon-name-part><tp:taxon-name-part taxon-name-part-type="species" reg="fuscula">fuscula</tp:taxon-name-part></tp:taxon-name></italic> can be distinguished by the lack of round lateral extensions of the septal base (<italic>Bm</italic>) (vs present) and also in having relatively longer receptacles (cf. Fig. <xref ref-type="fig" rid="F5">5 C, F, I</xref>).</p></tp:treatment-sec><tp:treatment-sec sec-type="description" id="SECID0EDUAG"><title>Description.</title><p>See <xref ref-type="bibr" rid="B5">Dondale and Redner (1987</xref>, <xref ref-type="bibr" rid="B6">1990</xref>).</p></tp:treatment-sec><tp:treatment-sec sec-type="type locality" id="SECID0ERUAG"><title>Type locality.</title><p>Strawberry Harbour (<named-content xmlns:xlink="http://www.w3.org/1999/xlink" content-type="dwc:verbatimCoordinates" xlink:type="simple"><named-content content-type="geo-json" specific-use="{&#34;type&#34;:&#34;Point&#34;,&#34;coordinates&#34;:[-59.023000,55.149000]}" id="NCID0E1UAG" xlink:type="simple">55.149°N, 59.023°W</named-content></named-content>), Labrador, Canada.</p></tp:treatment-sec><tp:treatment-sec sec-type="distribution" id="SECID0E6UAG"><title>Distribution.</title><p>This species is restricted to the Nearctic (Fig. <xref ref-type="fig" rid="F6">6</xref>) and occurs from westernmost Alaska to easternmost Canada, from the Mackenzie River mouth (ca 69°N) south to northern New Mexico (ca 36°N).</p></tp:treatment-sec><tp:treatment-sec><!--Section generated to contain objects referenced in tp:taxon-treatment.--><fig id="F3" position="float" orientation="portrait"><object-id xmlns:xlink="http://www.w3.org/1999/xlink" content-type="doi" xlink:type="simple">10.3897/zookeys.1180.111069.figure3</object-id><object-id xmlns:xlink="http://www.w3.org/1999/xlink" content-type="arpha" xlink:type="simple">BED4C419-C31D-5454-A3E2-1189EDAE0832</object-id><label>Figure 3.</label><caption><p>Embolic division (<bold>A–D</bold>) and tegular apophysis (<bold>E–G</bold>) of <italic><tp:taxon-name><tp:taxon-name-part taxon-name-part-type="genus" reg="Pardosa">Pardosa</tp:taxon-name-part><tp:taxon-name-part taxon-name-part-type="species" reg="armeniaca">armeniaca</tp:taxon-name-part></tp:taxon-name></italic> sp. nov. (<bold>A, B, E</bold>), <italic><tp:taxon-name><tp:taxon-name-part taxon-name-part-type="genus" reg="Pardosa">P.</tp:taxon-name-part><tp:taxon-name-part taxon-name-part-type="species" reg="atrata">atrata</tp:taxon-name-part></tp:taxon-name></italic> (<bold>C, F</bold> from Polar Ural) and <italic><tp:taxon-name><tp:taxon-name-part taxon-name-part-type="genus" reg="Pardosa">P.</tp:taxon-name-part><tp:taxon-name-part taxon-name-part-type="species" reg="fuscula">fuscula</tp:taxon-name-part></tp:taxon-name></italic> (<bold>D, G</bold> from Washington State). <bold>A, C–G</bold> ventral <bold>B</bold> anterior. Abbreviations: <italic>Co</italic> – conductor, <italic>Em</italic> – embolus, <italic>Te</italic> – terminal apophysis. Scale bars: 0.2 mm.</p></caption><graphic xmlns:xlink="http://www.w3.org/1999/xlink" xlink:href="zookeys-1180-225_article-111069__-g003.jpg" position="float" orientation="portrait" xlink:type="simple" id="oo_909967.jpg"><uri content-type="original_file" xlink:type="simple">https://binary.pensoft.net/fig/909967</uri></graphic></fig><fig id="F4" position="float" orientation="portrait"><object-id xmlns:xlink="http://www.w3.org/1999/xlink" content-type="doi" xlink:type="simple">10.3897/zookeys.1180.111069.figure4</object-id><object-id xmlns:xlink="http://www.w3.org/1999/xlink" content-type="arpha" xlink:type="simple">0D88EFD6-3DEF-5DBE-B942-946AD55EA38E</object-id><label>Figure 4.</label><caption><p>Epigyne of <italic><tp:taxon-name><tp:taxon-name-part taxon-name-part-type="genus" reg="Pardosa">Pardosa</tp:taxon-name-part><tp:taxon-name-part taxon-name-part-type="species" reg="armeniaca">armeniaca</tp:taxon-name-part></tp:taxon-name></italic> sp. nov., <italic><tp:taxon-name><tp:taxon-name-part taxon-name-part-type="genus" reg="Pardosa">P.</tp:taxon-name-part><tp:taxon-name-part taxon-name-part-type="species" reg="atrata">atrata</tp:taxon-name-part></tp:taxon-name></italic>, and <italic><tp:taxon-name><tp:taxon-name-part taxon-name-part-type="genus" reg="Pardosa">P.</tp:taxon-name-part><tp:taxon-name-part taxon-name-part-type="species" reg="fuscula">fuscula</tp:taxon-name-part></tp:taxon-name></italic><bold>A–C</bold><italic><tp:taxon-name><tp:taxon-name-part taxon-name-part-type="genus" reg="Pardosa">P.</tp:taxon-name-part><tp:taxon-name-part taxon-name-part-type="species" reg="armeniaca">armeniaca</tp:taxon-name-part></tp:taxon-name></italic> sp. nov. <bold>D–F</bold><italic><tp:taxon-name><tp:taxon-name-part taxon-name-part-type="genus" reg="Pardosa">P.</tp:taxon-name-part><tp:taxon-name-part taxon-name-part-type="species" reg="atrata">atrata</tp:taxon-name-part></tp:taxon-name></italic><bold>G–I</bold><italic><tp:taxon-name><tp:taxon-name-part taxon-name-part-type="genus" reg="Pardosa">P.</tp:taxon-name-part><tp:taxon-name-part taxon-name-part-type="species" reg="fuscula">fuscula</tp:taxon-name-part></tp:taxon-name></italic><bold>A, B, D, E, G, H</bold> ventral <bold>C, F, I</bold> dorsal <bold>D</bold> from Utsjoki, Finland <bold>E</bold> from Yamalo Nenets Okrug, Russia <bold>G, H</bold> from Washington State. Abbreviations: <italic>Bm</italic> – rounded margin of septal base, <italic>Re</italic> – receptacle, Sb – septal base, <italic>Ss</italic> – septal stem, <italic>Sw</italic> – septal wing. Scale bars: 0.2 mm.</p></caption><graphic xmlns:xlink="http://www.w3.org/1999/xlink" xlink:href="zookeys-1180-225_article-111069__-g004.jpg" position="float" orientation="portrait" xlink:type="simple" id="oo_909968.jpg"><uri content-type="original_file" xlink:type="simple">https://binary.pensoft.net/fig/909968</uri></graphic></fig><fig id="F5" position="float" orientation="portrait"><object-id xmlns:xlink="http://www.w3.org/1999/xlink" content-type="doi" xlink:type="simple">10.3897/zookeys.1180.111069.figure5</object-id><object-id xmlns:xlink="http://www.w3.org/1999/xlink" content-type="arpha" xlink:type="simple">93E43651-C81A-5916-BDB0-5597D8EF7678</object-id><label>Figure 5.</label><caption><p>Embolic division and epigyne in <italic><tp:taxon-name><tp:taxon-name-part taxon-name-part-type="genus" reg="Pardosa">Pardosa</tp:taxon-name-part><tp:taxon-name-part taxon-name-part-type="species" reg="atrata">atrata</tp:taxon-name-part></tp:taxon-name></italic> and <italic><tp:taxon-name><tp:taxon-name-part taxon-name-part-type="genus" reg="Pardosa">P.</tp:taxon-name-part><tp:taxon-name-part taxon-name-part-type="species" reg="fuscula">fuscula</tp:taxon-name-part></tp:taxon-name></italic><bold>A, B</bold><italic><tp:taxon-name><tp:taxon-name-part taxon-name-part-type="genus" reg="Pardosa">P.</tp:taxon-name-part><tp:taxon-name-part taxon-name-part-type="species" reg="atrata">atrata</tp:taxon-name-part></tp:taxon-name></italic> from Oulu <bold>C, D</bold><italic><tp:taxon-name><tp:taxon-name-part taxon-name-part-type="genus" reg="Pardosa">P.</tp:taxon-name-part><tp:taxon-name-part taxon-name-part-type="species" reg="fuscula">fuscula</tp:taxon-name-part></tp:taxon-name></italic> from Washington State <bold>A, C</bold> embolic division, ventral <bold>B, D</bold> epigyne, ventral. Abbreviations: <italic>Co</italic> – conductor, <italic>Em</italic> – embolus, <italic>Te</italic> – terminal apophysis. Scale bars: 0.1 mm.</p></caption><graphic xmlns:xlink="http://www.w3.org/1999/xlink" xlink:href="zookeys-1180-225_article-111069__-g005.jpg" position="float" orientation="portrait" xlink:type="simple" id="oo_909969.jpg"><uri content-type="original_file" xlink:type="simple">https://binary.pensoft.net/fig/909969</uri></graphic></fig><fig id="F6" position="float" orientation="portrait"><object-id xmlns:xlink="http://www.w3.org/1999/xlink" content-type="doi" xlink:type="simple">10.3897/zookeys.1180.111069.figure6</object-id><object-id xmlns:xlink="http://www.w3.org/1999/xlink" content-type="arpha" xlink:type="simple">0B49F6EB-6989-5657-A9A3-2C8F4D197F4A</object-id><label>Figure 6.</label><caption><p>Distribution map with records of <italic><tp:taxon-name><tp:taxon-name-part taxon-name-part-type="genus" reg="Pardosa">Pardosa</tp:taxon-name-part><tp:taxon-name-part taxon-name-part-type="species" reg="armeniaca">armeniaca</tp:taxon-name-part></tp:taxon-name></italic> sp. nov. (red square), <italic><tp:taxon-name><tp:taxon-name-part taxon-name-part-type="genus" reg="Pardosa">P.</tp:taxon-name-part><tp:taxon-name-part taxon-name-part-type="species" reg="atrata">atrata</tp:taxon-name-part></tp:taxon-name></italic> (blue dot), <italic><tp:taxon-name><tp:taxon-name-part taxon-name-part-type="genus" reg="Pardosa">P.</tp:taxon-name-part><tp:taxon-name-part taxon-name-part-type="species" reg="fuscula">fuscula</tp:taxon-name-part></tp:taxon-name></italic> (grey diamond), the type locality of <italic><tp:taxon-name><tp:taxon-name-part taxon-name-part-type="genus" reg="Pardosa">P.</tp:taxon-name-part><tp:taxon-name-part taxon-name-part-type="species" reg="narymica">narymica</tp:taxon-name-part></tp:taxon-name></italic> (blue triangle), doubtful records of <italic><tp:taxon-name><tp:taxon-name-part taxon-name-part-type="genus" reg="Pardosa">P.</tp:taxon-name-part><tp:taxon-name-part taxon-name-part-type="species" reg="atrata">atrata</tp:taxon-name-part></tp:taxon-name></italic> (question mark), and Chinese records of <italic><tp:taxon-name><tp:taxon-name-part taxon-name-part-type="genus" reg="Pardosa">P.</tp:taxon-name-part><tp:taxon-name-part taxon-name-part-type="species" reg="atrata">atrata</tp:taxon-name-part></tp:taxon-name></italic> that may belong to other species (pink dots).</p></caption><graphic xmlns:xlink="http://www.w3.org/1999/xlink" xlink:href="zookeys-1180-225_article-111069__-g006.jpg" position="float" orientation="portrait" xlink:type="simple" id="oo_909970.jpg"><uri content-type="original_file" xlink:type="simple">https://binary.pensoft.net/fig/909970</uri></graphic></fig></tp:treatment-sec><ref-list><ref id="B5"><mixed-citation xmlns:xlink="http://www.w3.org/1999/xlink" xlink:type="simple"><person-group><name name-style="western"><surname>Dondale</surname><given-names>CD</given-names></name><name name-style="western"><surname>Redner</surname><given-names>JH</given-names></name></person-group> (<year>1987</year>) <article-title>The <italic><tp:taxon-name><tp:taxon-name-part taxon-name-part-type="genus"/><tp:taxon-name-part taxon-name-part-type="species">atrata</tp:taxon-name-part></tp:taxon-name></italic>, <italic><tp:taxon-name><tp:taxon-name-part taxon-name-part-type="genus"/><tp:taxon-name-part taxon-name-part-type="species">cubana</tp:taxon-name-part></tp:taxon-name></italic>, <italic><tp:taxon-name><tp:taxon-name-part taxon-name-part-type="genus"/><tp:taxon-name-part taxon-name-part-type="species">ferruginea</tp:taxon-name-part></tp:taxon-name></italic>, <italic><tp:taxon-name><tp:taxon-name-part taxon-name-part-type="genus"/><tp:taxon-name-part taxon-name-part-type="species">moesta</tp:taxon-name-part></tp:taxon-name></italic>, <italic>monticola</italic>, <italic><tp:taxon-name><tp:taxon-name-part taxon-name-part-type="genus"/><tp:taxon-name-part taxon-name-part-type="species">saltuaria</tp:taxon-name-part></tp:taxon-name></italic>, and <italic><tp:taxon-name><tp:taxon-name-part taxon-name-part-type="genus"/><tp:taxon-name-part taxon-name-part-type="species">solituda</tp:taxon-name-part></tp:taxon-name></italic> groups of the spider genus <italic><tp:taxon-name><tp:taxon-name-part taxon-name-part-type="genus">Pardosa</tp:taxon-name-part></tp:taxon-name></italic> in North America (<tp:taxon-name><tp:taxon-name-part taxon-name-part-type="order">Araneae</tp:taxon-name-part></tp:taxon-name>: <tp:taxon-name><tp:taxon-name-part taxon-name-part-type="family">Lycosidae</tp:taxon-name-part></tp:taxon-name>).</article-title><source>Canadian Entomologist</source><volume>119</volume>(<issue>1</issue>): <fpage>1</fpage>–<lpage>19</lpage>. <ext-link xlink:href="10.4039/Ent1191-1" ext-link-type="doi" xlink:type="simple">https://doi.org/10.4039/Ent1191-1</ext-link></mixed-citation></ref><ref id="B6"><mixed-citation xmlns:xlink="http://www.w3.org/1999/xlink" xlink:type="simple"><person-group><name name-style="western"><surname>Dondale</surname><given-names>CD</given-names></name><name name-style="western"><surname>Redner</surname><given-names>JH</given-names></name></person-group> (<year>1990</year>) <article-title>The insects and arachnids of Canada, part 17. The wolf spiders, nurseryweb spiders, and lynx spiders of Canada and Alaska, <tp:taxon-name><tp:taxon-name-part taxon-name-part-type="order">Araneae</tp:taxon-name-part></tp:taxon-name>: <tp:taxon-name><tp:taxon-name-part taxon-name-part-type="family">Lycosidae</tp:taxon-name-part></tp:taxon-name>, <tp:taxon-name><tp:taxon-name-part taxon-name-part-type="family">Pisauridae</tp:taxon-name-part></tp:taxon-name>, and <tp:taxon-name><tp:taxon-name-part taxon-name-part-type="family">Oxyopidae</tp:taxon-name-part></tp:taxon-name>.</article-title><source>Research Branch Agriculture Canada Publication</source><volume>1856</volume>: <fpage>1</fpage>–<lpage>383</lpage>.</mixed-citation></ref><ref id="B11"><mixed-citation xmlns:xlink="http://www.w3.org/1999/xlink" xlink:type="simple"><person-group><name name-style="western"><surname>Paquin</surname><given-names>P</given-names></name><name name-style="western"><surname>Dupérré</surname><given-names>N</given-names></name></person-group> (<year>2003</year>) Guide d’identification des araignées de Québec. Fabreries (Supplement 11): 1–251.</mixed-citation></ref><ref id="B18"><mixed-citation xmlns:xlink="http://www.w3.org/1999/xlink" xlink:type="simple">WSC (<year>2023</year>) World Spider Catalog. Version 24. Natural History Museum Bern. <ext-link xlink:href="http://wsc.nmbe.ch" ext-link-type="uri" xlink:type="simple">http://wsc.nmbe.ch</ext-link> [accessed on: 18.04.2023] <ext-link xlink:href="10.24436/2" ext-link-type="doi" xlink:type="simple">https://doi.org/10.24436/2</ext-link></mixed-citation></ref><ref id="B3"><mixed-citation xmlns:xlink="http://www.w3.org/1999/xlink" xlink:type="simple"><person-group><name name-style="western"><surname>Banks</surname><given-names>N</given-names></name></person-group> (<year>1910</year>) <article-title>Catalogue of Nearctic spiders.</article-title><source>Bulletin – United States National Museum</source><volume>72</volume>: <fpage>1</fpage>–<lpage>80</lpage>. <ext-link xlink:href="10.5479/si.03629236.72.i" ext-link-type="doi" xlink:type="simple">https://doi.org/10.5479/si.03629236.72.i</ext-link></mixed-citation></ref></ref-list></tp:taxon-treatment>
